# Supplementary material for: Variecolactone, a Natural PDE4 Inhibitor from Marine-Derived Talaromyces sp. ZSD-1, Alleviates Amyloid-β Accumulation and mtDNA Dyshomeostasis via cAMP-PKA-CREB Signaling Pathway
Source: Biomolecules. 2026 Apr 12;16(4):570. doi: 10.3390/biom16040570 (PMC13114105; doi:10.3390/biom16040570)
Supplement: Supplementary file 1 [file biomolecules-16-00570-s001.zip]

Archive with 2 entries (2 files):
- biomolecules-4188919-supp figs.pdf
- biomolecules-4188919-supplementary.pdf
